# Supplementary material for: Efficacy and safety of traditional Chinese medicine (TCM) combined with immune checkpoint inhibitors (ICIs) for the treatment of cancer: a systematic review and meta-analysis
Source: Front Pharmacol. 2025 Oct 31;16:1661503. doi: 10.3389/fphar.2025.1661503 (PMC12615493; doi:10.3389/fphar.2025.1661503)
Supplement: Supplementary file 8 [file Supplementaryfile4.xlsx]

## Sheet: Sheet1
No.	Author	Year	Country/Region	No. of Patients		Therapeutic Measure	Traditional Chinese herbal medicinal ingredient	Types of cancer
				TCM+ICIs group	ICIs group	TCM+ICIs group
1	Chai HH	2023	China	30	30	Multiple PD-1+Zhigancao Decoction	Astragalus mongholicus Bunge [Fabaceae; root], Panax ginseng C.A.Mey. [Araliaceae; root], Atractylodes macrocephala Koidz. [Asteraceae; rhizome], Wolfiporia cocos (Wolfiporia cocos (F.A. Wolf) Ryvarden & Gilb.), Reynoutria multiflora (Thunb.) Moldenke [Polygonaceae; tuberous root], Gecko House Lizard[Gekko swinhonis Guenther/Gekko japonicus (Dumeril et Bibron)/Gekko subpalmatus Guenther], Cremast…	Lung Cancer
2	Chen TQ	2022	China	30	30	Nivolumab+Jianpi Bufei Formula	Astragalus polysaccharide	Lung Cancer
3	Ding H	2023	China	36	36	Multiple PD-1+Modified Bazhen Decoction	Glycyrrhiza uralensis Fisch. ex DC. [Fabaceae; rhizome et root], Panax ginseng C.A.Mey. [Araliaceae; root], Rehmannia glutinosa (Gaertn.) Libosch. ex DC. [Orobanchaceae; root tuber], Ophiopogon japonicus (Thunb.) Ker Gawl. [Asparagaceae; root tuber], Albizia julibrissin Durazz. [Fabaceae; bark]	Lung Cancer
4	Du NG	2022	China	41	41	Nivolumab+Fuzheng Jiandu Formula	Ophiopogon japonicus (Thunb.) Ker Gawl. [Asparagaceae; root tuber], Scutellaria barbata D.Don [Lamiaceae; whole plant], Lycium chinense Mill. [Solanaceae, fruit], Astragalus mongholicus Bunge [Fabaceae; root], Atractylodes macrocephala Koidz. [Asteraceae; rhizome], Dolomiaea costus (Falc.) Kasana & A.K.Pandey [Asteraceae; root], Pueraria montana var. thomsonii (Benth.) M.R.Almeida [Fabaceae; root…	Lung Cancer
5	Fang H	2023	China	21	22	Carilizumab+Shenqi Fuzheng Injection	Codonopsis pilosula (Franch.) Nannf. [Campanulaceae; root], Astragalus mongholicus Bunge [Fabaceae; root], Rehmannia glutinosa (Gaertn.) Libosch. ex DC. [Orobanchaceae; root tuber], Atractylodes macrocephala Koidz. [Asteraceae; rhizome], Wolfiporia cocos (Wolfiporia cocos (F.A. Wolf) Ryvarden & Gilb.), Angelica sinensis (Oliv.) Diels [Apiaceae; root], Paeonia lactiflora Pall. [Paeoniaceae; root],…	Lung Cancer
6	Jiang JX	2024	China	43	42	Xindilimumab+Bufei Decoction	Astragalus mongholicus Bunge [Fabaceae; root], Codonopsis pilosula (Franch.) Nannf. [Campanulaceae; root], Glycyrrhiza uralensis Fisch. ex DC. [Fabaceae; rhizome et root], Bupleurum chinense DC. [Apiaceae; root], Atractylodes macrocephala Koidz. [Asteraceae; rhizome], Angelica sinensis (Oliv.) Diels [Apiaceae; root], Actaea cimicifuga L. [Ranunculaceae; rhizome], Citrus reticulata Blanco [Rutacea…	Lung Cancer
7	Lin BQ	2022	China	20	20	Carilizumab+Jianpi Huatan Xiaoying Decoction	Pseudostellaria heterophylla (Miq.) Pax [Caryophyllaceae; root tuber], Astragalus mongholicus Bunge [Fabaceae; root], Atractylodes macrocephala Koidz. [Asteraceae; rhizome], Spatholobus suberectus Dunn [Fabaceae; stem], Asparagus cochinchinensis (Lour.) Merr. [Asparagaceae; root tuber], Biancaea sappan (L.) Tod. [Fabaceae; heartwood], Carthamus tinctorius L. [Asteraceae; flower], Trichosanthes ki…	Lung Cancer
8	Lin XT	2023	China	30	30	Tislelizumab+Modified Liujunzi Decoction	Codonopsis pilosula (Franch.) Nannf. [Campanulaceae; root], Astragalus mongholicus Bunge [Fabaceae; root]	Lung Cancer
9	Liu FL	2022	China	28	25	Tislelizumab+Qingfei Tiaoqi Decoction	Glycyrrhiza uralensis Fisch. ex DC. [Fabaceae; rhizome et root], Prunella vulgaris L. [Lamiaceae; fruit-spike], Glehnia littoralis (J.G.Cooper) F.Schmidt ex Miq. [Apiaceae; root], Fritillaria thunbergii Miq. [Liliaceae; bulb], Curcuma longa L. [Zingiberaceae; root tuber], Citrus reticulata Blanco [Rutaceae; peel], Pinellia ternata (Thunb.) Makino [Araceae; tuber], Ophiopogon japonicus (Thunb.) Ke…	Lung Cancer
10	Luo YQ	2023	China	44	44	Pembrolizumab+TCM Decoction	Astragalus mongholicus Bunge [Fabaceae; root], Pseudostellaria heterophylla (Miq.) Pax [Caryophyllaceae; root tuber], Ophiopogon japonicus (Thunb.) Ker Gawl. [Asparagaceae; root tuber], Schisandra chinensis (Turcz.) Baill. [Schisandraceae; fruit], Lilium lancifolium Thunb. [Liliaceae; flower et bulb], Scutellaria barbata D.Don [Lamiaceae; whole plant], Atractylodes macrocephala Koidz. [Asteraceae…	Lung Cancer
11	Qu XP	2023	China	32	30	Multiple ICIs+Yanghe Decoction	Codonopsis pilosula (Franch.) Nannf. [Campanulaceae; root], Atractylodes macrocephala Koidz. [Asteraceae; rhizome], Wolfiporia cocos (Wolfiporia cocos (F.A. Wolf) Ryvarden & Gilb.), Citrus reticulata Blanco [Rutaceae; peel], Pinellia ternata (Thunb.) Makino [Araceae; tuber], Fritillaria thunbergii Miq. [Liliaceae; bulb]	Lung Cancer
12	Wang L	2023	China	44	44	Xindilimumab+Qigui Buxue Syrup	Concha Meretricis Seu Cyclinae[Meretrix meretrix Linnaeus/Cyclina sinensis Gmelin], Ranunculus ternatus Thunb.[Ranunculaceae; root tuber], Sargassum[Sargassum pallidum (Turn.) C. Ag./Sargassum fusiforme (Harv.) Setch.], Laminariae Thallus[Laminaria japonica Aresch./Ecklonia kurome Okam.], Dioscorea bulbifera L. [Dioscoreaceae; tuber], Codonopsis pilosula (Franch.) Nannf. [Campanulaceae; root], Wo…	Lung Cancer
13	Wang Q	2023	China	32	31	PD-1+Shenqi Fuzheng Injection	Codonopsis pilosula (Franch.) Nannf. [Campanulaceae; root], Ophiopogon japonicus (Thunb.) Ker Gawl. [Asparagaceae; root tuber], Wolfiporia cocos (Wolfiporia cocos (F.A. Wolf) Ryvarden & Gilb.), Atractylodes macrocephala Koidz. [Asteraceae; rhizome], Dioscorea oppositifolia L. [Dioscoreaceae; rhizome], Citrus reticulata Blanco [Rutaceae; peel], Pinellia ternata (Thunb.) Makino [Araceae; tuber], Sc…	Lung Cancer
14	Wang X	2024	China	29	30	Xindilimumab+Jianpi Chuji Formula	Astragalus mongholicus Bunge [Fabaceae; root], Glehnia littoralis (J.G.Cooper) F.Schmidt ex Miq. [Apiaceae; root], Ophiopogon japonicus (Thunb.) Ker Gawl. [Asparagaceae; root tuber], Codonopsis pilosula (Franch.) Nannf. [Campanulaceae; root], Atractylodes macrocephala Koidz. [Asteraceae; rhizome], Lablab purpureus subsp. purpureus [Fabaceae; seed], Paris polyphylla Sm. [Melanthiaceae; Rhizome], R…	Lung Cancer
15	Wang XH	2023	China	30	31	Xindilimumab+Yiqi Shengmai Formula Moxibustion	Panax ginseng C.A.Mey. [Araliaceae; root]	Lung Cancer
16	Wang XY	2021	China	30	30	Xindilimumab+Shenqi Busui Decoction	Glehnia littoralis (J.G.Cooper) F.Schmidt ex Miq. [Apiaceae; root], Fritillaria thunbergii Miq. [Liliaceae; bulb], Scutellaria barbata D.Don [Lamiaceae; whole plant], Astragalus mongholicus Bunge [Fabaceae; root], Houttuynia cordata Thunb. [Saururaceae; aerial parts], Asparagus cochinchinensis (Lour.) Merr. [Asparagaceae; root tuber], Codonopsis pilosula (Franch.) Nannf. [Campanulaceae; root], Sc…	Lung Cancer
17	Xiao HQ	2022	China	25	25	Multiple ICIs+Fuzheng Guben Formula	Paris polyphylla Sm. [Melanthiaceae; Rhizome], Scleromitrion diffusum (Willd.) R.J.Wang [Rubiaceae; Whole plant], Scutellaria barbata D.Don [Lamiaceae; whole plant], Selaginella doederleinii Hieron. [Selaginellaceae; whole shoot system], toad skin[Bufo bufo gargarizans Cantor/Bufo melanostictus Schneider], Cremastra appendiculata (D.Don) Makino [Orchidaceae; pseudobulb], Prunella vulgaris L. [Lam…	Lung Cancer
18	Yang H	2023	China	30	28	Carilizumab+Yangzheng Xiaoji Capsules	Rehmannia glutinosa (Gaertn.) Libosch. ex DC. [Orobanchaceae; root tuber], Neolitsea cassia (L.) Kosterm. [Lauraceae; bark], Deerhorn glue [Cervus.elaphus Linnaeus], Sinapis alba L. [Brassicaceae; seed], Zingiber officinale Roscoe [Zingiberaceae; roots et rhizomes], Glycyrrhiza uralensis Fisch. ex DC. [Fabaceae; rhizome et root]	Lung Cancer
19	Yao SW	2023	China	25	25	Xindilimumab+Sini Decoction	Astragalus mongholicus Bunge [Fabaceae; root], Angelica sinensis (Oliv.) Diels [Apiaceae; root], Curculigo orchioides Gaertn. [Hypoxidaceae; rhizome], Cullen corylifolium (L.) Medik. [Fabaceae; fruit], Ligustrum lucidum W.T.Aiton [Oleaceae; fruit], Panax ginseng C.A.Mey. [Araliaceae; root], Polygonatum sibiricum Redouté [Asparagaceae; rhizome], Paeonia lactiflora Pall. [Paeoniaceae; root], Lycium…	Lung Cancer
20	Zhang JX	2023	China	33	32	Carilizumab+Fuhe Beihua Formula	Codonopsis pilosula (Franch.) Nannf. [Campanulaceae; root], Astragalus mongholicus Bunge [Fabaceae; root]	Lung Cancer
21	Zhang ZT	2022	China	30	30	Carilizumab+Fuzheng Sanjie Formula	Astragalus mongholicus Bunge [Fabaceae; root], Codonopsis pilosula (Franch.) Nannf. [Campanulaceae; root], Fritillaria thunbergii Miq. [Liliaceae; bulb], Wolfiporia cocos (Wolfiporia cocos (F.A. Wolf) Ryvarden & Gilb.), Atractylodes macrocephala Koidz. [Asteraceae; rhizome], Pinellia ternata (Thunb.) Makino [Araceae; tuber], Citrus reticulata Blanco [Rutaceae; peel], Dolomiaea costus (Falc.) Kasa…	Lung Cancer
22	Zhao JL	2023	China	50	50	Carilizumab+Modified Wumei Decoction	Astragalus mongholicus Bunge [Fabaceae; root], Coix lacryma-jobi var. ma-yuen (Rom.Caill.) Stapf [Poaceae; kernel et seed et fruit], Codonopsis pilosula (Franch.) Nannf. [Campanulaceae; root], Wolfiporia cocos (Wolfiporia cocos (F.A. Wolf) Ryvarden & Gilb.), Ligustrum lucidum W.T.Aiton [Oleaceae; fruit], Rehmannia glutinosa (Gaertn.) Libosch. ex DC. [Orobanchaceae; root tuber], Adenophora triphyl…	Lung Cancer
23	Zhao ZD	2024	China	30	30	Multiple PD-1+WD-3	Aster tataricus L.f. [Asteraceae; rhizome et root], Tussilago farfara L. [Asteraceae; flower], Codonopsis pilosula (Franch.) Nannf. [Campanulaceae; root], Astragalus mongholicus Bunge [Fabaceae; root], Citrus reticulata Blanco [Rutaceae; peel], Schisandra chinensis (Turcz.) Baill. [Schisandraceae; fruit], Glehnia littoralis (J.G.Cooper) F.Schmidt ex Miq. [Apiaceae; root], Ophiopogon japonicus (Th…	Lung Cancer
24	Zhou B	2023	China	45	45	Xindilimumab+Wenyang Tongluo Formula	Astragalus mongholicus Bunge [Fabaceae; root], Codonopsis pilosula (Franch.) Nannf. [Campanulaceae; root], Angelica sinensis (Oliv.) Diels [Apiaceae; root], Rehmannia glutinosa (Gaertn.) Libosch. ex DC. [Orobanchaceae; root tuber], Cuscuta chinensis Lam. [Convolvulaceae; seed], Eucommia ulmoides Oliv. [Eucommiaceae; stem bark], Lycium chinense Mill. [Solanaceae, fruit], Cornus officinalis Siebold…	Lung Cancer
25	Zhu SY	2024	China	31	31	Carilizumab+Guizhi Fuling Pill	Panax ginseng C.A.Mey. [Araliaceae; root], Atractylodes macrocephala Koidz. [Asteraceae; rhizome], Wolfiporia cocos (Wolfiporia cocos (F.A. Wolf) Ryvarden & Gilb.), Glycyrrhiza uralensis Fisch. ex DC. [Fabaceae; rhizome et root], Ophiopogon japonicus (Thunb.) Ker Gawl. [Asparagaceae; root tuber], Schisandra chinensis (Turcz.) Baill. [Schisandraceae; fruit], Lilium lancifolium Thunb. [Liliaceae; f…	Lung Cancer
26	Cao C	2024	China	40	40	Carilizumab+Yiqi Tongluo Jiedu Decoction	Aconitum carmichaelii Debeaux [Ranunculaceae; Aconitum carmichaelii Debeaux parent root tuber], Zingiber officinale Roscoe [Zingiberaceae; roots et rhizomes], Neolitsea cassia (L.) Kosterm. [Lauraceae; bark], Ephedra sinica Stapf [Ephedraceae; stem], Rehmannia glutinosa (Gaertn.) Libosch. ex DC. [Orobanchaceae; root tuber], Deerhorn glue [Cervus.elaphus Linnaeus], Astragalus mongholicus Bunge [Fa…	Liver Cancer
27	Cao SM	2023	China	28	27	Carilizumab+Astragalus Injection	Astragalus mongholicus Bunge [Fabaceae; root], Ganoderma lucidum (Ganoderma lucidum (Curtis) P. Karst.), Panax ginseng C.A.Mey. [Araliaceae; root], Ligustrum lucidum W.T.Aiton [Oleaceae; fruit]; Atractylodes macrocephala Koidz. [Asteraceae; rhizome], Wolfiporia cocos (Wolfiporia cocos (F.A. Wolf) Ryvarden & Gilb.), membrane of chicken gizzard[Gallus gallus domesticus Brisson], Gynostemma pentaphy…	Liver Cancer
28	Huang PP	2023	China	30	30	Nivolumab+Xiaoyan Decoction	Aconitum carmichaelii Debeaux [Ranunculaceae; Aconitum carmichaelii Debeaux parent root tuber], Zingiber officinale Roscoe [Zingiberaceae; roots et rhizomes], Glycyrrhiza uralensis Fisch. ex DC. [Fabaceae; rhizome et root]	Liver Cancer
29	Ye JH	2022	China	20	20	Carilizumab+Jianpi Huoxue Formula	Astragalus mongholicus Bunge [Fabaceae; root], Codonopsis pilosula (Franch.) Nannf. [Campanulaceae; root], Wolfiporia cocos (Wolfiporia cocos (F.A. Wolf) Ryvarden & Gilb.), Atractylodes macrocephala Koidz. [Asteraceae; rhizome], Dioscorea oppositifolia L. [Dioscoreaceae; rhizome], Artemisia scoparia Waldst. & Kit. [Asteraceae; aerial parts], Curcuma phaeocaulis Valeton [Zingiberaceae; rhizome et …	Liver Cancer
30	Yu D	2023	China	56	56	Multiple ICIs+Liver Cancer Formula I	Curcuma longa L. [Zingiberaceae; root tuber], Rheum palmatum L. [Polygonaceae; rhizome et root], Phellodendron amurense Rupr. [Rutaceae; bark], Atractylodes lancea (Thunb.) DC. [Asteraceae; rhizome], Magnolia officinalis Rehder & E.H.Wilson [Magnoliaceae; stem bark et root bark et branch bark], Citrus reticulata Blanco [Rutaceae; peel], Glycyrrhiza uralensis Fisch. ex DC. [Fabaceae; rhizome et ro…	Liver Cancer
31	Zhang LJ	2023	China	22	21	Carilizumab+Jianpi Huatan Quyu Formula	Codonopsis pilosula (Franch.) Nannf. [Campanulaceae; root], Atractylodes macrocephala Koidz. [Asteraceae; rhizome], Wolfiporia cocos (Wolfiporia cocos (F.A. Wolf) Ryvarden & Gilb.), Glycyrrhiza uralensis Fisch. ex DC. [Fabaceae; rhizome et root], Angelica sinensis (Oliv.) Diels [Apiaceae; root], Prunus persica (L.) Batsch [Rosaceae; seed], Conioselinum anthriscoides 'Chuanxiong' [Apiaceae; rhizom…	Liver Cancer
32	Zhong XT	2023	China	50	50	Xindilimumab+Jianpi Huatan Formula	Panax ginseng C.A.Mey. [Araliaceae; root], Bupleurum chinense DC. [Apiaceae; root], Cyperus rotundus L. [Cyperaceae; rhizome], Wolfiporia cocos (Wolfiporia cocos (F.A. Wolf) Ryvarden & Gilb.), Atractylodes macrocephala Koidz. [Asteraceae; rhizome], Artemisia scoparia Waldst. & Kit. [Asteraceae; aerial parts], Paeonia lactiflora Pall. [Paeoniaceae; root], Zingiber officinale Roscoe [Zingiberaceae;…	Liver Cancer
33	Dou QL	2022	China	30	30	Nivolumab+Buzhong Yiqi Decoction	Codonopsis pilosula (Franch.) Nannf. [Campanulaceae; root], Astragalus mongholicus Bunge [Fabaceae; root], Polygonatum sibiricum Redouté [Asparagaceae; rhizome], Dioscorea oppositifolia L. [Dioscoreaceae; rhizome], Atractylodes macrocephala Koidz. [Asteraceae; rhizome], Coix lacryma-jobi var. ma-yuen (Rom.Caill.) Stapf [Poaceae; kernel et seed et fruit], Wolfiporia cocos (Wolfiporia cocos (F.A. W…	Esophageal Cancer
34	Liu T	2024	China	19	24	Tislelizumab+Dushen Decoction	Gongronemopsis tenacissima (Roxb.) S.Reuss, Liede & Meve [Apocynaceae; Radix]	Esophageal Cancer
35	Liu WQ	2024	China	30	30	Nivolumab+Shenqi Yifei Decoction	Arisaema erubescens (Wall.) Schott [Araceae; tuber], Pteris multifida Poir. [Pteridaceae; Whole plant], Taraxacum mongolicum Hand.-Mazz. [Asteraceae; Whole plant], Salvia chinensis Benth. [Lamiaceae; aerial parts], Oroxylum indicum (L.) Kurz [Bignoniaceae; bark et seed], Sedum sarmentosum Bunge [Crassulaceae; Whole plant], Pseudostellaria heterophylla (Miq.) Pax [Caryophyllaceae; root tuber], mem…	Esophageal Cancer
36	Ye Z	2022	China	32	32	Multiple ICIs+Ruyi Jinhuang Powder	Prunus mume (Siebold) Siebold & Zucc. [Rosaceae; fruit], Coptis chinensis Franch. [Ranunculaceae; rhizome], Angelica sinensis (Oliv.) Diels [Apiaceae; root], Codonopsis pilosula (Franch.) Nannf. [Campanulaceae; root], Zanthoxylum schinifolium Siebold & Zucc. [Rutaceae; fruit], Zingiber officinale Roscoe [Zingiberaceae; roots et rhizomes], Asarum heterotropoides F.Schmidt [Aristolochiaceae; rhizom…	Esophageal Cancer
37	Huang XN	2023	China	25	26	Nivolumab+Jianpi Bufei Formula	Codonopsis pilosula (Franch.) Nannf. [Campanulaceae; root], Atractylodes macrocephala Koidz. [Asteraceae; rhizome], Pinellia ternata (Thunb.) Makino [Araceae; tuber], Wolfiporia cocos (Wolfiporia cocos (F.A. Wolf) Ryvarden & Gilb.), Tuckahoe with pine[(Poria cocos Schw.) Wolf ], Citrus reticulata Blanco [Rutaceae; peel], Coix lacryma-jobi var. ma-yuen (Rom.Caill.) Stapf [Poaceae; kernel et seed e…	Gastric Cancer
38	Wang XF	2024	China	22	23	Pembrolizumab+Peitu Zishen Formula	Astragalus mongholicus Bunge [Fabaceae; root], Agrimonia pilosa Ledeb. [Rosaceae; aerial part], Polyporus umbellatus (Pers.) Fr., Syst. mycol. (Lundae), Coix lacryma-jobi var. ma-yuen (Rom.Caill.) Stapf [Poaceae; kernel et seed et fruit], Scrophularia ningpoensis Hemsl. [Scrophulariaceae; root], Ligustrum lucidum W.T.Aiton [Oleaceae; fruit], Sophora flavescens Aiton [Fabaceae; root], Clematis chi…	Gastric Cancer
39	Xu WW	2023	China	29	29	Xindilimumab+Wenyang Fuzheng Decoction	Epimedium sagittatum (Siebold & Zucc.) Maxim. [Berberidaceae; aerial part], Ground Beetle[Steleophaga plancyi(Boleny)/Eupolyphaga sinensis Walker], Atractylodes macrocephala Koidz. [Asteraceae; rhizome], Codonopsis pilosula (Franch.) Nannf. [Campanulaceae; root], Citrus × aurantium f. aurantium [Rutaceae; fruit], membrane of chicken gizzard[Gallus gallus domesticus Brisson], Scutellaria baicalens…	Gastric Cancer
40	Zhang YY	2023	China	25	25	Carilizumab+Xiaoaiping Injection	Rehmannia glutinosa (Gaertn.) Libosch. ex DC. [Orobanchaceae; root tuber], Ligustrum lucidum W.T.Aiton [Oleaceae; fruit], Panax ginseng C.A.Mey. [Araliaceae; root], Cistanche deserticola Ma [Orobanchaceae; stem], Cremastra appendiculata (D.Don) Makino [Orchidaceae; pseudobulb], Akebia trifoliata (Thunb.) Koidz. [Lardizabalaceae; fruit]	Colorectal Cancer
41	Zhou D	2024	China	30	30	Penpulimab+Bushen Jiedu Sanjie Formula	Neolitsea cassia (L.) Kosterm. [Lauraceae; twig], Wolfiporia cocos (Wolfiporia cocos (F.A. Wolf) Ryvarden & Gilb.), Paeonia × suffruticosa Andrews [Paeoniaceae; root bark], Paeonia lactiflora Pall. [Paeoniaceae; root], Prunus persica (L.) Batsch [Rosaceae; seed]	Ovarian Cancer
